# Supplementary material for: Disrupting Defenses: Effects of Bisphenol A and Its Analogs on Human Antibody Production In Vitro
Source: Life (Basel). 2025 Jul 28;15(8):1203. doi: 10.3390/life15081203 (PMC12387208; doi:10.3390/life15081203)
Supplement: Supplementary file 1 [file life-15-01203-s001.zip]

Archive with 1 entries (1 files):
- life-3759080-supplementary.pdf
